# Supplementary material for: Outcomes after a first acute myocardial infarction in patients with or without congenital heart disease
Source: Eur Heart J. 2026 May 11;47(29):3951–61. doi: 10.1093/eurheartj/ehag216 (PMC13429265; doi:10.1093/eurheartj/ehag216)
Supplement: ehag216_Supplementary_Data [file ehag216_supplementary_data.zip]

Archive with 4 entries (4 files):
- Supplementary Figure 1 legends, 2026-01-27.docx
- Supplementary Figure 1.pdf
- Supplementary Table1, 2026-01-27.docx
- Supplementary Table2, 2025-01-26.docx
